# Supplementary material for: On the effect of vitamin C intake on human health: How to (mis)interprete the clinical evidence
Source: Redox Biol. 2020 May 23;34:101532. doi: 10.1016/j.redox.2020.101532 (PMC7296342; doi:10.1016/j.redox.2020.101532)
Supplement: Multimedia component 1 [file mmc1.xml]

<?xml version="1.0" encoding="UTF-8" standalone="no"?><data:data><datasets><author>jopl@sund.ku.dk</author><type>0</type><dataset><value>1</value><reason>No data was used for the research described in the article</reason><comments/></dataset></datasets></data:data>
